# Supplementary material for: Left Atrial Remodeling after Mitral Valve Repair for Primary Mitral Regurgitation: Evolution over Time and Prognostic Significance
Source: J Cardiovasc Dev Dis. 2022 Jul 18;9(7):230. doi: 10.3390/jcdd9070230 (PMC9320730; doi:10.3390/jcdd9070230)
Supplement: Supplementary file 1 [file jcdd-09-00230-s001.zip]

Archive with 1 entries (1 files):
- jcdd-1788028-supplementary.pdf
